# Supplementary material for: ‘Balloon screen’ technique: a case report of a novel bailout strategy for accurate stent deployment in severely calcified coronary lesions complicated by dissection
Source: Eur Heart J Case Rep. 2026 Feb 13;10(3):ytag118. doi: 10.1093/ehjcr/ytag118 (PMC12959534; doi:10.1093/ehjcr/ytag118)
Supplement: ytag118_Supplementary_Data [file ytag118_supplementary_data.zip]

Archive with 4 entries (4 files):
- Video1.mp4
- Video2.mp4
- Video3.mp4
- Supplementary material.docx
